# Supplementary material for: Mixture Effects of Per- and Polyfluoroalkyl Substances on Embryonic and Larval Sheepshead Minnows (Cyprinodon variegatus)
Source: Toxics. 2024 Jan 20;12(1):91. doi: 10.3390/toxics12010091 (PMC10819493; doi:10.3390/toxics12010091)
Supplement: Supplementary file 1 [file toxics-12-00091-s001.zip]

Archive with 1 entries (1 files):
- toxics-2810471-supplementary.pdf
